# Supplementary material for: SARS-CoV-2 vaccination modelling for safe surgery to save lives: data from an international prospective cohort study
Source: Br J Surg. 2021 Mar 24;108(9):1056–63. doi: 10.1093/bjs/znab101 (PMC7995808; doi:10.1093/bjs/znab101)
Supplement: znab101_Supplementary_Data [file znab101_supplementary_data.zip]

Archive with 2 entries (2 files):
- Appendix S1 and supplementary tables and figure.docx
- author_collaborator list.docx
